# Supplementary material for: Immunomodulatory Effect of Raspberry (Rubus idaeus L.) Fruit Extracts on Activated Macrophages and Dysfunctional Vascular Endothelial Cells
Source: Nutrients. 2025 Oct 16;17(20):3257. doi: 10.3390/nu17203257 (PMC12566686; doi:10.3390/nu17203257)
Supplement: Supplementary file 1 [file nutrients-17-03257-s001.zip]

Archive with 1 entries (1 files):
- nutrients-3905608-supplementary.pdf
